# Supplementary material for: Dysregulated Alternative Splicing in Breast Cancer Subtypes of RIF1 and Other Transcripts
Source: Int J Mol Sci. 2025 Jul 29;26(15):7308. doi: 10.3390/ijms26157308 (PMC12347697; doi:10.3390/ijms26157308)
Supplement: Supplementary file 1 [file ijms-26-07308-s001.zip]

Archive with 1 entries (1 files):
- ijms-3748455-supplementary.pdf
